# Supplementary material for: MiR-106b induces cell radioresistance via the PTEN/PI3K/AKT pathways and p21 in colorectal cancer
Source: J Transl Med. 2015 Aug 4;13:252. doi: 10.1186/s12967-015-0592-z (PMC4522974; doi:10.1186/s12967-015-0592-z)
Supplement: Additional file 2: — Construction of PTEN and p21 vectors and transfection. [file 12967_2015_592_MOESM2_ESM.zip]

Archive with 3 entries (2 files):
- Supplementary Material 1/
- Supplementary Material 1/p21-CDS.rar
- Supplementary Material 1/PTEN-CDS.rar
