# Supplementary material for: MiR-106b induces cell radioresistance via the PTEN/PI3K/AKT pathways and p21 in colorectal cancer
Source: J Transl Med. 2015 Aug 4;13:252. doi: 10.1186/s12967-015-0592-z (PMC4522974; doi:10.1186/s12967-015-0592-z)
Supplement: Additional file 3: — miR-106b overexpression or knockdown amounts of miR-106b were established via lentiviral transduction. [file 12967_2015_592_MOESM3_ESM.zip]

Archive with 3 entries (2 files):
- Supplementary Material 2/
- Supplementary Material 2/Viral Vectors of anti-miR-106b.rar
- Supplementary Material 2/Viral Vectors of miR-106b.rar
